# Supplementary material for: Data from RE distressed market: Properties auctions in Italy
Source: Data Brief. 2018 Mar 8;18:319–24. doi: 10.1016/j.dib.2018.03.009 (PMC5996220; doi:10.1016/j.dib.2018.03.009)
Supplement: Supplementary file 2 — Supplementary material [file mmc2.xlsx]

## Sheet: Foglio2
PhF				PF	SEF					AMF
TC	GBA	Q	SM	Oc	Loc	Inc	DNTN	REAI	Pop	DD	NA	Ds	Pr	DV
0	847	4	4	2	2	13506	-0.205	0.0138	5180	538	3	-0.411289	0.046597	2008-04-23
0	687	4	3	1	2	13506	-0.18	0.0158	5180	538	3	-0.3	0.0740981	2015-04-01
1	118.98	4	4	0	1	12113	-0.4	0.0148	5091	537	2	-0.214257	0.0476578	2008-08-14
1	77.72	3	3	2	2	11452	-0.599	0.0079	7852	838	4	-0.521978	0.13309	2008-10-30
3	519.29	4	3	2	2	11961	-0.18	0.015	7141	1548	6	-0.6245	-0.198417	2016-02-18
3	307.5	3	4	2	2	11961	-0.196	0.0101	7141	1359	5	-0.810868	-0.402248	2008-02-18
1	182	3	4	2	2	0	-0.543	0	0	2612	3	-0.570835	-0.23704	2003-12-01
1	339.2	5	5	2	2	0	-0.15	0	0	1084	4	-0.480928	0.230392	2008-10-08
1	140	3	3	2	2	14813	-0.363	0.0117	35748	763	4	-0.538041	0.0950139	2008-01-01
1	145	1	1	0	1	11248	-0.28	0.0131	12159	316	1	-0.152365	0.0255468	2013-03-19
1	240	4	2	2	1	11351	-0.144	0.0175	10024	931	4	0.00572329	1.38394	2008-09-09
6	213	1	1	2	2	12456	0.076	0.0122	12211	398	1	0.0502619	0.400349	2008-10-22
2	91	2	4	2	0	14082	-0.323	0.0306	23284	398	1	0.715198	0.115198	2008-10-22
6	717.06	1	0	2	2	14538	-0.61	0.0137	17025	1203	6	-0.223412	1.42974	2016-10-22
4		2	2		2	14538	-0.61	0.0137	17025	846	4	-0.212082	0.867658	2008-10-22
6		4	4		2	14538	-0.61	0.0137	17025	538	2	0.353002	0.804003	2008-10-22
6	600		0	0	2	12988	-0.455	0.0146	12789	909	4	-0.564701	0.0318195	2008-10-01
0	776	2	4	0	2	11452	-0.599	0.0079	7852	683	4	-0.304317	0.649026	2008-10-31
2	16	4	4	0	0	0	-0.586	0	0	305	1	0.157044	0.157044	2008-05-16
2	84	3	4	1	0	0	-0.586	0	0	501	2	-0.018953	0.308063	2008-05-16
1	166	1	1	0	0	0	-0.586	0	0	662	3	-0.006664	0.765931	2008-05-16
1	73	1	3	2	1	0	-0.31	0.0161	0	581	3	-0.223771	0.379963	2008-03-11
1	178.21	2	2	2	1	15405	-0.248	0.017	28115	608	1	-0.0329141	-0.0329141	2008-05-14
4	43			0	2	0	-0.6	0	0	1447	3			2016-04-05
0	585	1	3	2	2	12403	-0.3	0.0116	9640	656	3	-0.386138	0.0913103	2008-07-31
1	288.7	3	4	2	2	14157	-0.179	0.0137	20272	802	2	-0.285659	-0.0465498	2014-08-01
1		1	1	2	1	14206	-0.592	0.0148	10091	720	3	-0.0457317	0.696477	2009-01-21
4		4	4	0	1	11916	-0.369	0.011	6090	686	3	-0.266475	0.304044	2008-03-25
1	53.2	2	3	0	2	11916	-0.369	0.011	6090	686	3	-0.429481	0.0142566	2008-03-25
1	130	3	3	0	2	13305	-0.074	0.014	31181	1062	5	-0.520434	0.515664	2008-04-24
0	147.5	4	4	2	0	14917	-0.455	0.0192	11041	532	1	-0.0102617	-0.0102617	2008-07-01
0	530	2	4	1	2	14157	-0.173	0.0157	12321	918	3	-0.36462	0.129564	2008-09-22
1	98	3	4	2	2	12381	-0.248	0.0145	21947	670	4	-0.445654	0.314004	2008-04-03
1	123.5	3	3	2	1	14813	-0.363	0.0117	35748	836	4	-0.342298	0.558997	2008-03-01
1	180.5	4	4	0	2	10669	0.119	0.0087	2730	875	3	-0.362366	0.0821316	2015-02-15
1	107.25	3	4	0	1	12849	-0.31	0.0161	888249	683	2	-0.206072	0.0585709	2008-06-20
1	201	2	3	2	2	14813	-0.363	0.0117	35748	307	1	-0.166647	-0.166647	2009-04-08
1	256	5	5	3	2	0	-0.512	0	0	668	4	-0.25565	0.0810352	2015-12-01
1	450	2	3	0	2	0	-0.253	0	0	1216	4	-0.4691	0.25843	2008-02-07
1	138.1	3	3	3	2	14813	-0.363	0.0117	35748	816	5	-0.64088	0.134997	2013-12-14
1	112.4	2	2		2	0	-0.253	0	0	620	3	-0.369001	0.121776	2008-03-07
1	310.5	4	3	0	2	12185	-0.441	0.008	12055	405	2	-0.750628	-0.0541708	2008-02-06
3	633.5	3	4	2	2	14405	-0.175	0	12055	497	2	-0.522667	-0.363556	2014-11-20
											1	-0.250628		Jun-2015
											1	-0.305699		2016-03-01
											2		0.152685	2015-04-01
1	116	2	3	2	2	0		0	0	1056	6	-0.712424	0.211842	2015-10-24
0	361	3	4	2	2	14917	-0.086	0.0192	11093		3	-0.24475	0.342668	2008-11-26
1	1855	3	3	2	1	0	-0.61	0	0	1634	4	-0.143233	1.03086	2008-11-26
0		4	4	2	2	12715	-0.141	0.019	9032	993	4	-0.486291	0.217681	2008-07-23
1	152.46	3	4	2	2	11685	-0.287	0.0131	8309	819	4	-0.573495	0.0109759	2008-12-23
1	107.175	3	4	2	1	12849	-0.139	0.0179	888249	808	3	0.534786	1.72851	2008-11-01
1	127.58	4	3	2	2	12120	-0.327	0.0157	11715	708	4	-0.342718	0.558001	2008-10-06
1	107.9	3	2	0	2	11607	0.05	0.0074	6173	678	3	-0.703265	0.129624	2008-11-12
0	386	3	4	2	2	0	-0.036	0	3552	2402		-0.253265	0.0215101	2015-07-19
1		4	5	0	2	0	-0.033	0	0	1187		-0.499864	0.0668695	2009-11-27
1	78.35	4	5	0	2	0	-0.582	0	0	813	3	-0.334351	0.157988	2010-12-20
1	84	2	3	1	0	15135	-0.163	0.0155	259263	761		-0.27186	0.0599871	2011-04-28
2	72	2		1	0	12727	-0.252	0.0135	12727	761		0.201628	0.726715	2011-04-28
1	79.77	3	3	0	2	12665	-0.163	0.0155	19052	685		-0.422205	0.10789	2011-06-01
6					2	0	-0.42	0	0			-0.342365	0.189983	2014-01-01
4		4			0	12727	-0.252	0.0135	12727	287	1	0.100276	0.0857143	2012-06-12
1	105.4			2	2	0	-0.412	0	0	2234	8	-0.282558	0.551724	2015-08-06
1	103.4				2	0	-0.412	0	0	2234	8	-0.331565	0.413793	2016-08-06
1	99.8	3	4		2	11529	-0.305	0.0143	11599	704	1	-0.0526467	0.0416667	2010-07-30
1	82.5				0	13196	-0.18	0.0196	41221	366	3	-0.428194	0	2011-05-22
1	400	2	1	0	2	11529	-0.305	0.0143	11599	1399	7	-0.755872	0.0140647	2008-07-23
1	153	2	1	2	1	12395	-0.582	0.0142	8282	676	4	-0.407944	0.0204082	2011-04-22
1	91.5	4	4	2	1	12039	-0.261	0.0172	24584	617	2	-0.229238	0.00107527	2011-06-20
1	61.155	4	4	2	0	12039	-0.261	0.0172	24584	606	2	-0.161837	0.0930233	2011-07-01
1	90.75	5	5		0	11034	-0.473	0.009	13030	330	2	-0.0662662	0.229508	2012-04-02
1	90.75	5	5		0	11034	-0.473	0.009	13030	337	2	-0.0525714	0.309811	2012-04-02
1	99	5	5		0	11034	-0.473	0.009	13030	190	1	0.0020403	0.0543971	2012-04-02
1	90.75	5	5		0	11034	-0.473	0.009	13030	414	3	-0.225469	0.357143	2012-04-02
1	95.5	1	2	0	2	0	-0.279	0.0125	0	954	4	-0.47063	0.0105943	2010-10-12
1	180	1	2	0	0	15135	0.007	0.0135	259263	901	3	-0.233557	0	2010-12-09
5	90	3	3	1	0	15135	0.007	0.0135	259263	475	3	-0.259858	0.286598	2011-11-11
1	84.25	2	2		1	15135	-0.369	0.0134	28622	303	2	-0.262394	0	2010-05-25
1	93	1	1	0	0	15135	-0.193	0.0118	259263	643	2	-0.29414	0	2014-08-10
3	110	1	2	1	0	0	-0.197	0	0	658	2	-0.172081	0.229779	2008-12-18
1	115.5				1	0	-0.416	0	0	554	3	-0.388474	0	2011-04-06
1	283.13	2	2	2	2	10171	0.722	0.015	4685	955	4	-0.481841	0	2010-10-11
1	73	2	3	1	0	15135	-0.163	0.0155	89376	359	2	-0.201287	0.047619	2011-03-08
3	377.7	4	1	2	2	13301	-0.416	0.0179	15029	4104	9	-0.65774	0.0740741	2000-12-12
1	117.83	3	3	0	2	0	-0.465	0	0	545	1	-0.236037	0.043956	2011-04-15
1	129.98	3	3	1	2	0	-0.465	0	0	685	3	-0.401516	0.0252101	2011-04-15
1	94	4	4	1	2	0	-0.358	0.0181	10491	1620	6	-0.546013	0	2008-09-22
1	216	4	5	2	2	12805	-0.413	0.0201	12040	461	4	-0.373343	0	2011-11-25
1	95	4	3	2	0	15135	-0.163	0.0155	89376	436	3	-0.132867	0.505618	2011-12-20
1	106.32	2	3	2	2	13196	-0.18	0.0196	41221	944	5	-0.625555	0	2010-07-30
1	11.4	2	3	2	1	10083	0.004	0.0172	49693	830	4	-0.419931	0	2011-02-14
1	94.11	3	4	0	0	10083	0.004	0.0172	49693	1469	6	-0.589124	0	2009-05-15
1	71	2	3	2	2	10744	-0.24	0.0157	3131	694	3	-0.422596	0.00628931	2010-11-10
1	69.62	2	3	2	2	11582	-0.033	0.0193	13060	932	4	-0.481884	0.0673684	2010-11-10
1	186.6	2	1	0	0	0	-0.413	0	0	863	2	-0.000345819	0.284314	2011-01-11
1	130	2	2	0	0	15135	-0.121	0.0093	259263	496	2	-0.148077	0.156423	2008-10-18
1	173.11	3	4	2	2	12857	-0.252	0.0135	12747	856	4	-0.539323	0	2010-10-27
4					1	11965	-0.168	0.0209	17472	375	2	-0.241488	0	2012-02-20
1	450	1	2	0	1	15135	-0.163	0.0155	89376	490	3	-0.423789	0.0361446	2011-11-04
1	170.84	3	4		2	13831	-0.365	0.0224	27126	454	3	-0.386131	0.0784091	2012-02-25
1	157.85	3	5	2	2	11908	-0.262	0.0193	6932	550	3	-0.445833	0	2008-08-25
1	140.73	3	5	2	2	12665	-0.036	0.013	18871	358	3	-0.424545	0	2012-05-31
1	93.78	2	2	2	2	11965	-0.168	0.0209	17472	476	3	-0.417298	0.0566038	2012-02-10
1	100.25	4	4	0	2	12805	-0.413	0.0201	12040	429	3	-0.424197	0	2012-03-21
1	220	3	4	2	2	10194	-0.359	0.0147	12559	504	3	-0.301061	0.21134	2011-10-14
1	158.5	3	3	2	1	15135	-0.369	0.0134	28622	1022	3	-0.428376	0	2010-05-14
1	90.75	4	4	2	1	12213			11991	1106	3	-0.316458	0.190588	2010-05-14
4				2	2	11810	0.333	0.0116	2331	804	5	-0.474484	0.188679	2011-04-23
1	92.33	1	1	2	1	10083	0.004	0.0172	49693	1994	3	-0.172619	8.33333e-05	2016-09-14
4					1					295	2	-0.190921	0.0666667	2012-08-01
1	99				2	12039	-0.261	0.0229	24584	740	3	-0.419036	0	2011-02-17
1	128	1	1	2	2	13831	-0.365	0.0224	27126	650	3	-0.427813	0	2010-12-22
1	127	1	2	0	0		0.28	0.0077	28622	2058	5	-0.178238	1.13088	2015-07-17
1	50	2	2	2	1	13831	-0.365	0.0224	27126	357	2	-0.232105	0.00684932	2012-03-06
1	91.24	3	4	0	2	0	-0.168	0	0	659	3	-0.415601	0.00849673	2011-05-09
1	88.7	2	3	2	2	15135	-0.369	0.0134	28622	1020	4	-0.427951	0.0433526	2008-12-18
6	155.56				2	12857	-0.252	0.0135	12747	748	1	0.735936	0.0534759	2009-09-09
1	129.85	1	1	2	2	0	-0.168	0	0	494	3	-0.434337	0.00172712	2013-12-28
1	103.4	2	3	2	1	14337	-0.156	0.0214	26643	494	3	-0.429449	0.0103842	2015-12-28
1	74.25	2	1		1	13831	-0.365	0.0224	27126	659	4	-0.333139	0.286374	2011-08-01
1	92.01	2	2	2	2	14337	-0.156	0.0214	26643	442	3	-0.429137	0	2012-03-05
1	94	1	2	2	1	15135	-0.163	0.0155	259263	1107	4	-0.48487	0	2010-05-10
1	98.92	2	2	1	0	0	0.105	0.0193	0	522	3	-0.250568	0.296296	2011-09-23
1	85.58	1	1		1	15135	-0.163	0.0155	259263	368	3	-0.429029	0.0547945	2012-03-02
1	181	2	3	2	2	12839	-0.197	0.0156	38690	2346	3	-0.515873	0	2015-12-19
